# Supplementary material for: Longevity is associated with relative brain size in birds
Source: Ecol Evol. 2017 Apr 9;7(10):3558–66. doi: 10.1002/ece3.2961 (PMC5433984; doi:10.1002/ece3.2961)
Supplement: Supplementary file 1 [file ECE3-7-3558-s001.xlsx]

## Sheet: brain_size
Order	Family	Species name	Brain mass (g)	Body mass (g) - standard resources	Body mass (g) - AnAge	Residual brain size (nonphylogenetic regression)	Residual brain size (phylogenetic regression)	Maximum lifespan (years)	Age at first reprodction (years)	Residual lifespan	Residual reproductive lifespan	Incubation length (days)	Clutch size	Mode of development (1-precocial, 2-semi-precocial, 3-semi-altricial, 4-altricial)	Mean latitude	Sampling effort (0-small, 1-medium, 2-large)	Dats source (0-wild, 1-captive
Accipitriformes	Accipitridae	Accipiter gentilis	7.556	926	1044	0.0926328	0.14201	22	1	-0.0480279	-0.021879	33	3	3	49.44	1	0
Accipitriformes	Accipitridae	Accipiter nisus	2.89	220	237.5	0.0267131	0.104293	20.2	1	0.0523415	0.07715	34	5	3	49	1	0
Accipitriformes	Accipitridae	Aegypius monachus	27.3	9625	9625	0.0779591	0.0834459	39	6	-0.0232741	-0.0502972	52	1	3	35.23	1	1
Accipitriformes	Accipitridae	Aquila chrysaetos	17.6	4383	4800	0.0796773	0.100383	48	4	0.142126	0.150142	40	2	3	45.33	1	1
Accipitriformes	Accipitridae	Aquila fasciatus	10.88	2000	2000	0.0626617	0.0983203	20	3	-0.163057	-0.187557	38	2	3	4.165	0	1
Accipitriformes	Accipitridae	Aquila heliaca	15.5	3262	3262	0.0967337	0.122667	56	5	0.237321	0.242612	43	2.5	3	46.46	1	1
Accipitriformes	Accipitridae	Aquila pomarina	11.3	1475.4	1370	0.153507	0.194425	26.1	4	-0.0183545	-0.0444145	40	2	3	39.865	1	0
Accipitriformes	Accipitridae	Buteo buteo	7.879	878.25	1012	0.123759	0.173967	28.8	2	0.0740047	0.089118	34	3	3	41.045	1	0
Accipitriformes	Accipitridae	Buteo lagopus	8.85	925.8	980.64	0.161337	0.21101	18.8	2	-0.116272	-0.118768	29	5	3	62.995	0	0
Accipitriformes	Accipitridae	Circus aeruginosus	5.619	584.5	711.5	0.0765203	0.13538	20.1	2	-0.0432545	-0.0422576	35	5.5	3	10.42	1	0
Accipitriformes	Accipitridae	Circus cyaneus	4.6	436.5	392	0.0610191	0.125451	17.1	1	-0.0855342	-0.0650872	31	4.5	3	54.045	1	0
Accipitriformes	Accipitridae	Gypaetus barbatus	24.1	5543.75	5070	0.158728	0.174484	40	8	0.0404784	-0.0107097	58	1.5	3	9.25	1	1
Accipitriformes	Accipitridae	Gyps fulvus	26	8328.5	7436	0.092151	0.100071	41.4	4	0.0164971	0.0179469	51	1	3	29.85	2	1
Accipitriformes	Accipitridae	Haliaeetus albicilla	19	4876	6697	0.0868515	0.105468	42	4	0.075583	0.0778905	41	2	3	50.435	1	1
Accipitriformes	Accipitridae	Milvus milvus	7.3	1121.9	1080	0.030734	0.0766407	38	3	0.170982	0.181551	32	2	3	38.29	1	1
Accipitriformes	Accipitridae	Neophron percnopterus	11	1977	2082	0.0702541	0.105355	37	6	0.105221	0.0744662	42	2	3	22.165	1	1
Accipitriformes	Accipitridae	Parabuteo unicinctus	8.26728	863.2	994.26	0.148878	0.199822	25	1	0.0142051	0.0428534	34	3	3	4.65	2	1
Accipitriformes	Accipitridae	Pernis apivorus	7.641	762.5	758	0.145	0.198592	29	3	0.0905252	0.0895213	33	2	3	50.745	1	0
Accipitriformes	Pandionidae	Pandion haliaetus	9.6	1527.5	1362	0.0742131	0.114322	32	3	0.0668364	0.0702604	38	3	3	13.42	1	0
Anseriformes	Anatidae	Anas acuta	4.727	945.5	721	-0.11617	-0.0664521	27.4	1	0.0453071	0.0755054	22	7.5	1	56.225	2	0
Anseriformes	Anatidae	Anas clypeata	3.3	613	613	-0.166267	-0.107757	22.6	1	0.00310519	0.0299481	23	11	1	52.565	1	0
Anseriformes	Anatidae	Anas crecca	2.638	315	343.8	-0.100689	-0.0303759	27.1	1	0.145634	0.176038	22	10	1	53.07	1	0
Anseriformes	Anatidae	Anas penelope	3.998	771.5	660	-0.139177	-0.0854421	35.2	1	0.173548	0.207448	24	8	1	60.315	1	0
Anseriformes	Anatidae	Anas querquedula	2.8	326	326	-0.0831997	-0.0134787	14.7	1	-0.1233	-0.107177	22	8.5	1	51.315	1	0
Anseriformes	Anatidae	Anser albifrons	9.105	2680.5	2681	-0.0863043	-0.0567501	47	3	0.180006	0.197339	27	5	1	66.385	1	1
Anseriformes	Anatidae	Anser anser	11.082	3464.5	3309	-0.0637083	-0.0387178	31	3	-0.025265	-0.0235811	27	5	1	50.78	2	1
Anseriformes	Anatidae	Anser fabalis	11.485	3020.5	3348	-0.0146569	0.0126935	25.6	3	-0.0952717	-0.103467	28	4	1	62.15	1	0
Anseriformes	Anatidae	Aythya ferina	5.861	828	823	0.0096679	0.0617454	23.2	1	-0.0142656	0.0129911	26	9	1	51.165	1	0
Anseriformes	Anatidae	Aythya fuligula	4.475	701.5	701.5	-0.0669668	-0.0115611	45.2	1	0.291239	0.327973	25	9.5	1	54.58	1	0
Anseriformes	Anatidae	Aythya marila	5.425	1013.5	928.5	-0.0733397	-0.0256577	22.1	1	-0.0546926	-0.0284819	26	9	1	59.525	2	0
Anseriformes	Anatidae	Branta bernicla	6.05	1300	1163	-0.0868652	-0.043198	28.8	2	0.0365006	0.0514757	24	4	1	71.665	2	0
Anseriformes	Anatidae	Branta leucopsis	6.751	1687	1687	-0.102978	-0.0647725	28.2	2	0.00243779	0.016631	24	4.5	1	74.75	1	0
Anseriformes	Anatidae	Bucephala clangula	6.146	900	895.86	0.00989801	0.0608987	18.4	2	-0.122909	-0.126521	30	10	1	57.155	1	0
Anseriformes	Anatidae	Bucephala islandica	5.77	910	957.15	-0.0202209	0.0298644	18	2	-0.133511	-0.138305	29	1	1	52.79	1	0
Anseriformes	Anatidae	Clangula hyemalis	4.905	725	872	-0.0351788	0.019943	22.7	2	-0.000360959	0.00606133	24	7	1	66.965	0	0
Anseriformes	Anatidae	Cygnus columbianus	17.35	6750	6350	-0.0321335	-0.0200986	24.1	2	-0.198391	-0.190363	31	4	1	63.915	1	0
Anseriformes	Anatidae	Cygnus cygnus	19.5	9450	9350	-0.0636817	-0.0576992	26.5	4	-0.189338	-0.214867	35	5	1	57.79	1	0
Anseriformes	Anatidae	Histrionicus histrionicus	5.03496	611.3	561.25	0.0178939	0.0758502	14.6	1	-0.186385	-0.1707	28	6	1	57.95	1	0
Anseriformes	Anatidae	Melanitta fusca	7.25	1762	1361	-0.0826457	-0.0453027	21.4	2	-0.121557	-0.118043	28	11	1	54.555	1	0
Anseriformes	Anatidae	Melanitta nigra	5.689	950	1052	-0.0368806	0.0123342	16.8	2	-0.167588	-0.176292	29	9	1	60.6	1	0
Anseriformes	Anatidae	Mergellus albellus	4.4	650	610	-0.0556608	0.000465104	10	2	-0.356608	-0.407041	27	8	1	58.355	1	0
Anseriformes	Anatidae	Mergus merganser	7.007	1470.5	1445	-0.053226	-0.0113612	14.8	2	-0.264415	-0.281278	30	10	1	50.89	1	0
Anseriformes	Anatidae	Mergus serrator	4.917	1021.5	1021	-0.117962	-0.0694783	21.3	2	-0.0714572	-0.0679617	32	10	1	57.055	0	0
Anseriformes	Anatidae	Netta rufina	4.9	1115	1118	-0.140884	-0.0945387	8.8	1	-0.463729	-0.469831	27	9	1	42.765	1	0
Anseriformes	Anatidae	Somateria mollissima	7.165	2066.5	2130	-0.12675	-0.0921756	37.8	2	0.110277	0.132738	28	4	1	61.845	1	0
Anseriformes	Anatidae	Somateria spectabilis	6.5	1617.5	1617	-0.109145	-0.0698491	18.9	2	-0.167326	-0.169746	23	5	1	74.445	0	0
Anseriformes	Anatidae	Tadorna tadorna	5.546	1152	1152	-0.0950836	-0.0490347	24.8	2	-0.0168822	-0.00712363	30	9	1	48.35	1	0
Bucerotiformes	Upupidae	Upupa epops	1.05	66.2	67.1	-0.119307	-0.0195357	11.1	1	-0.0928429	-0.0865629	15	7.5	4	12.625	1	0
Caprimulgiformes	Apodidae	Apus apus	0.61	39.65	37.6	-0.229815	-0.120207	21.1	2	0.235134	0.239347	24	2.5	4	48.945	1	0
Caprimulgiformes	Caprimulgidae	Caprimulgus europaeus	0.732	78.25	67	-0.316881	-0.219229	11.9	1	-0.0786106	-0.0695083	17	2	2	45.21	1	0
Charadriiformes	Alcidae	Aethia cristatella	1.53328	266.5	289	-0.295454	-0.221682	10.8	3	-0.128195	-0.222329	34	1	2	56.2403	1	0
Charadriiformes	Alcidae	Aethia pusilla	1.53328	84.6	96	-0.0148514	0.0811378	8.1	3	-0.253134	-0.406854	30	1	2	58.735	1	0
Charadriiformes	Alcidae	Alca torda	4.853	717	726	-0.0370941	0.0173704	42	4	0.25726	0.260237	36	1	2	59.19	0	0
Charadriiformes	Alcidae	Cepphus grylle	3.139	381	427.5	-0.0716918	-0.00474477	29.9	3	0.170145	0.170891	25	2	2	62.305	0	0
Charadriiformes	Alcidae	Cerorhinca monocerata	4.79668	487.5	544.1	0.0521791	0.114322	28.2	3	0.121152	0.118882	45	1	2	46.8638	0	0
Charadriiformes	Alcidae	Fratercula arctica	3.55	400	490.5	-0.0301556	0.0355113	40.8	4	0.306397	0.308255	42	1	2	61.93	0	0
Charadriiformes	Alcidae	Uria aalge	4.606	983	992	-0.136943	-0.0887686	42.8	5	0.235281	0.22766	31	1	2	59.12	2	0
Charadriiformes	Alcidae	Uria lomvia	5.103	944.5	964	-0.082671	-0.0328452	29	5	0.0700557	0.0342143	33	1	2	63.915	1	0
Charadriiformes	Burhinidae	Burhinus oedicnemus	3.5	462	459	-0.0715553	-0.0087205	17.9	2	-0.0711067	-0.0759653	25	2	2	30.49	1	0
Charadriiformes	Charadriidae	Charadrius alexandrinus	1.1	47.65	37	-0.0186976	0.0872444	19	1	0.17203	0.195946	24	3	1	32.225	1	0
Charadriiformes	Charadriidae	Charadrius dubius	0.778	38.75	38.7	-0.11855	-0.00813874	13	2	0.0269909	0.00191054	24	4	1	28.98	1	0
Charadriiformes	Charadriidae	Charadrius hiaticula	1.2	64.1	64	-0.0534323	0.0469602	20.8	1	0.18298	0.208875	24	3.5	1	65.565	1	0
Charadriiformes	Charadriidae	Pluvialis apricaria	2.195	175.5	214	-0.0374854	0.043765	12.8	2	-0.124189	-0.151037	29	4	1	60.97	1	0
Charadriiformes	Charadriidae	Pluvialis squatarola	2.39	240.4	224	-0.0774725	-0.00237397	25.6	2	0.14675	0.15825	27	4	1	68.01	1	0
Charadriiformes	Charadriidae	Vanellus vanellus	2.058	218.5	218.5	-0.119066	-0.0418861	24.5	2	0.13681	0.146688	24	4	1	52.975	1	0
Charadriiformes	Haematopodidae	Haematopus ostralegus	3.783	518	480	-0.0657657	-0.00445635	43.3	3	0.301587	0.316961	25	3	1	53.885	1	0
Charadriiformes	Laridae	Larus canus	3.946	386.5	430.6	0.024169	0.0906141	33.7	3	0.220733	0.226902	23	3	2	59.26	1	0
Charadriiformes	Laridae	Larus fuscus	5.7	817.5	766.2	0.000692003	0.0533866	34.9	4	0.164292	0.157822	25	3	2	55.3	1	0
Charadriiformes	Laridae	Larus glaucoides	7.5	900	945.5	0.0963667	0.146899	33	4	0.130787	0.121033	25	2.5	2	68	1	0
Charadriiformes	Laridae	Larus hyperboreus	8	1412.5	1210	0.0141728	0.0559553	21.1	4	-0.106546	-0.151629	27	3	2	69.57	1	0
Charadriiformes	Laridae	Larus marinus	7.461	1606.5	1659	-0.0475925	-0.00802852	29.2	5	0.0222471	-0.0131621	27	3	2	57.275	0	0
Charadriiformes	Laridae	Larus minutus	1.9	98.5	119	0.0410797	0.134085	20.9	2	0.14398	0.147437	21	3	2	57.76	1	0
Charadriiformes	Laridae	Larus ridibundus	2.764	280.5	306	-0.0520585	0.0209668	32.9	2	0.240954	0.260489	22	3	2	52.335	1	0
Charadriiformes	Laridae	Rissa brevirostris	4.32012	391	377	0.060677	0.12658	27	4	0.12336	0.10038	30	1.5	2	56.8779	1	0
Charadriiformes	Laridae	Rissa tridactyla	3.65	418	317	-0.0288553	0.0359811	28.5	4	0.140456	0.12141	27	2	2	60.5	1	0
Charadriiformes	Recurvirostridae	Recurvirostra avosetta	2	306	304	-0.213845	-0.143094	27.8	2	0.159482	0.173799	24	3.5	1	12.385	1	0
Charadriiformes	Scolopacidae	Actitis hypoleucos	0.78	47.75	48	-0.168508	-0.0623625	14.5	1	0.0544438	0.0708063	21	4	1	50.89	1	0
Charadriiformes	Scolopacidae	Arenaria interpres	1.5	110.5	136	-0.0896955	0.000742687	22.3	2	0.161145	0.167438	22	4	1	68.875	1	0
Charadriiformes	Scolopacidae	Calidris alba	1.04	57	50	-0.0868721	0.0159098	18.6	2	0.145656	0.143585	27	4	1	72.93	0	0
Charadriiformes	Scolopacidae	Calidris alpina	0.855	43.05	52.5	-0.103298	0.00494598	28.8	2	0.362377	0.378553	21	4	1	63.655	0	0
Charadriiformes	Scolopacidae	Calidris canutus	1.3	137	135	-0.204413	-0.118302	27.3	3	0.228447	0.224916	22	4	1	72.41	0	0
Charadriiformes	Scolopacidae	Calidris ferruginea	1.02	60.3	58.1	-0.109069	-0.00665471	19.7	3	0.165227	0.140792	21	4	1	72	1	0
Charadriiformes	Scolopacidae	Calidris maritima	1.09	71.95	65.2	-0.123439	-0.0253825	20.8	3	0.171932	0.151541	22	4	1	70.04	1	0
Charadriiformes	Scolopacidae	Calidris mauri	0.659932	29.5	26.19	-0.123333	-0.00852997	9.2	2	-0.0970831	-0.155972	21	4	1	64.1471	0	0
Charadriiformes	Scolopacidae	Calidris minuta	0.6	25.55	21.1	-0.129526	-0.0112982	14.7	2	0.120193	0.104297	20	4	1	71.84	1	0
Charadriiformes	Scolopacidae	Calidris pusilla	0.52836	26	27	-0.189017	-0.071153	19.3	1	0.236764	0.261268	20	4	1	62.6383	1	0
Charadriiformes	Scolopacidae	Gallinago gallinago	1.343	119.5	131.6	-0.156859	-0.0678903	18.2	1	0.0654243	0.0879549	19	4	1	18.25	1	0
Charadriiformes	Scolopacidae	Limicola falcinellus	0.74	34.2	37.1	-0.109753	0.00263138	6.8	2	-0.242499	-0.346253	21	4	1	65.26	1	0
Charadriiformes	Scolopacidae	Limosa lapponica	2.547	333.5	322	-0.129891	-0.0605472	34	2	0.238686	0.25907	21	4	1	66.92	1	0
Charadriiformes	Scolopacidae	Limosa limosa	2.9	289.5	294	-0.0389217	0.0324709	23.6	2	0.0936497	0.101953	20	3.5	1	56.095	1	0
Charadriiformes	Scolopacidae	Lymnocryptes minimus	0.914	50.2	50.2	-0.111893	-0.00671324	12.3	1	-0.0218039	-0.0112514	23	3.5	1	62.935	1	0
Charadriiformes	Scolopacidae	Numenius arquata	4.045	725	728	-0.118899	-0.064057	31.8	2	0.135377	0.153605	28	4	1	56.67	1	0
Charadriiformes	Scolopacidae	Numenius phaeopus	1.7	383	365.7	-0.339315	-0.272958	24.2	2	0.0777887	0.0869897	22	4	1	60.555	0	0
Charadriiformes	Scolopacidae	Phalaropus lobatus	0.47	35.3	33.8	-0.314628	-0.202865	12.9	1	0.0325543	0.0450147	19	4	1	63.865	0	0
Charadriiformes	Scolopacidae	Philomachus pugnax	1.7	158.5	136	-0.123555	-0.0405334	13.9	2	-0.0786413	-0.099135	21	4	1	60.625	1	0
Charadriiformes	Scolopacidae	Scolopax rusticola	2.446	309.5	308.3	-0.1292	-0.0591279	15.5	1	-0.0953188	-0.0775442	22	4	1	48.58	1	0
Charadriiformes	Scolopacidae	Tringa erythropus	1.8	151.5	158	-0.087686	-0.00339631	8.6	1	-0.282838	-0.289533	23	4	1	67.03	1	0
Charadriiformes	Scolopacidae	Tringa glareola	1.2	67.5	62.5	-0.0660713	0.0336094	11.6	1	-0.0755676	-0.0674449	22	4	1	60.39	1	0
Charadriiformes	Scolopacidae	Tringa nebularia	1.81	173.5	187	-0.118439	-0.0362007	24.4	1	0.157087	0.185855	24	4	1	60.155	1	0
Charadriiformes	Scolopacidae	Tringa ochropus	1.3	80	90	-0.0728574	0.0237022	11.5	1	-0.0955748	-0.0878684	21	4	1	54.415	1	0
Charadriiformes	Scolopacidae	Tringa stagnatilis	1.02	72.5	77.5	-0.154127	-0.055203	7.1	1	-0.295601	-0.31428	23	4	1	52.645	1	0
Charadriiformes	Scolopacidae	Tringa totanus	1.352	129	149	-0.172665	-0.0855234	26.9	1	0.22779	0.258384	24	4	1	50.28	1	0
Charadriiformes	Scolopacidae	Xenus cinereus	1.07	72	78.8	-0.131651	-0.0333825	16	1	0.0579227	0.0771461	23	4	1	60.865	1	0
Charadriiformes	Stercorariidae	Catharacta maccormicki	7.03444	1156	1349	0.00731844	0.0527516	23.5	6	-0.0405975	-0.122353	29	2	2	71.3854	1	0
Charadriiformes	Stercorariidae	Catharacta skua	7.5	1410	1340	-0.0134227	0.0285622	34.5	6	0.0819662	0.0451033	29	2	2	61.88	1	0
Charadriiformes	Stercorariidae	Stercorarius parasiticus	4.03	470.3	445.5	-0.0146726	0.0480315	31.1	3	0.167098	0.169635	26	2	2	66.43	1	0
Charadriiformes	Sternidae	Sterna albifrons	0.9	56	31	-0.145335	-0.0422354	23.9	2	0.253706	0.263083	21	2	2	12.02	1	0
Charadriiformes	Sternidae	Sterna hirundo	1.778	125	120	-0.0460072	0.0419726	33	3	0.319564	0.325229	24	2.5	2	42.845	1	0
Charadriiformes	Sternidae	Sterna paradisaea	1.5	114.5	100	-0.0983914	-0.00896698	34	3	0.340919	0.347891	21	2	2	66.17	1	0
Ciconiiformes	Ciconiidae	Ciconia ciconia	14.915	3245.5	3350	0.0812654	0.107881	39	4	0.0806823	0.0795963	33	4	3	44.865	1	0
Ciconiiformes	Ciconiidae	Ciconia nigra	11.8	3000	2926	-0.00124047	0.026514	31.3	4	-0.00731614	-0.0207596	33	4	3	14.74	1	1
Columbiformes	Columbidae	Columba livia	2.23	280.5	358.7	-0.145292	-0.0730332	35	1	0.267826	0.30201	18	2	4	37.855	2	1
Columbiformes	Columbidae	Columba oenas	2.266	291	291	-0.147324	-0.0757428	12.6	1	-0.179386	-0.168538	17	2	4	47.945	1	0
Columbiformes	Columbidae	Columba palumbus	2.186	501	490	-0.295792	-0.23396	17.7	1	-0.0837362	-0.0624243	17	1.5	4	44.775	1	0
Columbiformes	Columbidae	Columbina inca	0.75628	48	50	-0.183197	-0.0765762	13.3	1	0.0164281	0.0298765	14	2	4	22.8647	0	1
Columbiformes	Columbidae	Streptopelia decaocto	1.346	193	157.4	-0.273119	-0.193723	17.9	1	0.0123644	0.0343028	15	2	4	39.12	1	1
Columbiformes	Columbidae	Streptopelia turtur	1.265	136.5	154	-0.215371	-0.129088	13.2	1	-0.0867925	-0.0739798	14	1.5	4	41.395	1	0
Columbiformes	Columbidae	Zenaida macroura	1.23284	126.5	119	-0.207949	-0.120062	31.3	1	0.295454	0.328405	14	2	4	36.4	2	0
Coraciiformes	Alcedinidae	Alcedo atthis	0.8	42.35	31.4	-0.128165	-0.019806	21	1	0.226771	0.253021	20	6.5	4	24.64	1	0
Coraciiformes	Coraciidae	Coracias garrulus	2.2	147	146	0.00683804	0.0914928	9.2	1	-0.250665	-0.253639	18	4	4	44.035	1	0
Coraciiformes	Meropidae	Merops apiaster	0.798	55.1	56.6	-0.193612	-0.0899874	5.9	1	-0.349763	-0.383073	20	6.5	4	11.375	1	0
Falconiformes	Falconidae	Falco columbarius	3	187	195	0.08268	0.162773	12.7	1	-0.133665	-0.122367	30	5	3	56.545	1	0
Falconiformes	Falconidae	Falco eleonorae	4.18	385	390	0.0501392	0.116828	11.2	1	-0.257307	-0.251263	28	2.5	3	36.11	1	0
Falconiformes	Falconidae	Falco naumanni	2.9	159	152.5	0.107623	0.19086	10.9	1	-0.184531	-0.179349	28	4	3	43.9	1	0
Falconiformes	Falconidae	Falco rusticolus	8	1425	1407	0.0120182	0.0535279	13.5	2	-0.301337	-0.324773	35	3.5	3	67.46	1	0
Falconiformes	Falconidae	Falco subbuteo	3.5	211	209.5	0.120098	0.198217	14.9	1	-0.0758293	-0.0591274	29	3	3	44.235	1	0
Falconiformes	Falconidae	Falco tinnunculus	3.718	232.5	184	0.12261	0.198729	23.8	1	0.118282	0.146479	28	4.5	3	17.94	2	0
Falconiformes	Falconidae	Falco vespertinus	2.5	158.5	152.5	0.0439356	0.127467	13.2	1	-0.101082	-0.0883221	22	3.5	3	53.515	1	0
Galliformes	Odontophoridae	Callipepla gambelii	1.16	162.25	166	-0.295265	-0.212602	7.4	1	-0.35466	-0.370746	22	11	1	32.3	1	0
Galliformes	Phasianidae	Alectoris rufa	1.953	477.5	528	-0.332991	-0.270216	6.2	1	-0.534724	-0.564526	23	13	1	42.695	1	1
Galliformes	Phasianidae	Bonasa bonasia	1.881	532	429	-0.375735	-0.315739	7.2	1	-0.480118	-0.498511	25	9	1	53.59	1	0
Galliformes	Phasianidae	Coturnix coturnix	0.8	90	96.5	-0.312514	-0.218247	14.6	1	-0.00318314	0.0131764	18	10.5	1	13.25	1	0
Galliformes	Phasianidae	Lagopus lagopus	2.513	595	595.875	-0.2773	-0.219474	9	1	-0.393911	-0.398555	21	6	1	58.885	0	0
Galliformes	Phasianidae	Perdix perdix	1.55	382	492	-0.378792	-0.312352	5.2	1	-0.589773	-0.635863	24	16	1	51.315	1	0
Galliformes	Phasianidae	Phasianus colchicus	4.12	1087.5	1095	-0.210076	-0.162863	27	1	0.0255398	0.0554451	24	11	1	35	2	1
Galliformes	Phasianidae	Tetrao tetrix	3.519	1139	1079	-0.289869	-0.244607	12.2	1	-0.323889	-0.314751	26	8.5	1	55.465	1	0
Galliformes	Phasianidae	Tetrao urogallus	5.772	3112.5	2950	-0.320799	-0.294196	18	3	-0.251108	-0.284364	25	9	1	55.73	1	1
Gaviiformes	Gaviidae	Gavia arctica	7.5	2804.5	2724	-0.181582	-0.152887	28	3	-0.0492584	-0.0525144	29	1.5	1	57.57	1	0
Gaviiformes	Gaviidae	Gavia immer	13	4200	3405	-0.0414624	-0.0200866	24.1	4	-0.169309	-0.202371	28	2	1	59.69	1	0
Gaviiformes	Gruidae	Grus grus	17.6	4797.5	5500	0.0575796	0.0767158	43	5	0.0857124	0.0778004	30	2	1	53.095	1	0
Gruiformes	Rallidae	Fulica atra	3.078	775	734.3	-0.253858	-0.200656	20.6	1	-0.0595606	-0.0347567	22	8	1	10	1	0
Gruiformes	Rallidae	Gallinula chloropus	1.902	348.5	392	-0.267468	-0.199077	18.6	1	-0.0274867	-0.00479043	19	9	1	15.625	1	0
Gruiformes	Rallidae	Rallus aquaticus	1.756	115.5	111.5	-0.0320847	0.0576056	8.9	1	-0.242001	-0.246679	20	8.5	1	45.19	1	0
Otidiformes	Otididae	Otis tarda	10.8	7895.5	7896	-0.276342	-0.267365	28.3	3	-0.143611	-0.14668	24	2.5	1	45.295	1	1
Passeriformes	Acrocephalidae	Acrocephalus arundinaceus	0.94	21.9	30	0.103147	0.224361	10.1	1	-0.0280616	-0.0256703	14	4.5	4	37.615	1	0
Passeriformes	Acrocephalidae	Acrocephalus melanopogon	0.41	11.27	10.9	-0.0947336	0.039135	11.2	1	0.0803646	0.0876521	14	4	4	42.1518	1	0
Passeriformes	Acrocephalidae	Acrocephalus palustris	0.52	12	11.5	-0.00686247	0.12575	9.8	1	0.0163709	0.0175107	13	4	4	50.445	1	0
Passeriformes	Acrocephalidae	Acrocephalus schoenobaenus	0.44	11.9	11.8	-0.0773667	0.0545705	11.8	1	0.097827	0.107255	14	5.5	4	53.9	1	0
Passeriformes	Acrocephalidae	Acrocephalus scirpaceus	0.58	11.8	12.3	0.0446723	0.176998	14	1	0.17288	0.188585	10	4	4	46.98	1	0
Passeriformes	Acrocephalidae	Acrocephalus stentoreus	0.87	26.9	24.2	0.0192503	0.136744	10.6	1	-0.026742	-0.0221778	13	4.5	4	2.81	1	0
Passeriformes	Acrocephalidae	Hippolais icterina	0.483	13.3	13.2	-0.0640721	0.0664415	10.8	1	0.0487325	0.0543818	14	4.5	4	53.42	1	0
Passeriformes	Aegithalidae	Aegithalos caudatus	0.424	8.1	8.6	0.000617426	0.140522	11.1	1	0.108054	0.115074	15	10	4	48.345	1	0
Passeriformes	Aegithalidae	Psaltriparus minimus	0.36	5.3	5.3	0.0332804	0.181183	9.1	1	0.0623332	0.0599479	12	6	4	32.192	0	0
Passeriformes	Alaudidae	Alauda arvensis	0.896	36.4	37.5	-0.0419223	0.0692463	10.1	1	-0.0766484	-0.0744361	11	3	4	51.775	1	0
Passeriformes	Alaudidae	Eremophila alpestris	0.92	34.8	33.5	-0.0194498	0.0927765	8	1	-0.173581	-0.184065	11	3	4	50.915	1	0
Passeriformes	Alaudidae	Galerida cristata	1.104	44.65	42.9	-0.00121869	0.106236	11.6	1	-0.0360472	-0.0277789	12	4	4	29.905	1	0
Passeriformes	Bombycillidae	Bombycilla garrulus	1.112	50.5	54.5	-0.0281914	0.077073	13.5	1	0.018055	0.0320083	14	5	4	60.62	1	0
Passeriformes	Calcariidae	Calcarius lapponicus	1	25.2	28.35	0.0956956	0.214343	6	1	-0.267654	-0.299213	12	5	4	67.085	1	0
Passeriformes	Calcariidae	Calcarius pictus	0.90132	27.5	26.65	0.0292154	0.146283	5	1	-0.355187	-0.404506	12	4	4	61.9847	1	0
Passeriformes	Calcariidae	Plectrophenax nivalis	1.06	34.8	41.8	0.0420682	0.153777	9.6	1	-0.0944	-0.0946646	12	5	4	68.32	1	0
Passeriformes	Cardinalidae	Passerina cyanea	0.67	12.2	15	0.0991668	0.231502	11	1	0.0649568	0.0714415	12	3.5	4	38.55	1	0
Passeriformes	Cardinalidae	Spiza americana	0.94	27	33	0.0519515	0.169137	4.8	1	-0.371161	-0.425022	12	4	4	40	1	0
Passeriformes	Certhiidae	Certhia familiaris	0.5	9.15	9.1	0.0424138	0.180359	8.2	1	-0.0351116	-0.0436142	14	5.5	4	49.165	1	0
Passeriformes	Cinclidae	Cinclus cinclus	1.44	61.9	61.7	0.0342896	0.135063	10.6	1	-0.106438	-0.102167	16	4.5	4	53.31	2	0
Passeriformes	Cinclidae	Cinclus mexicanus	1.45	57.8	50.2	0.0540542	0.156269	8.1	1	-0.216705	-0.226602	15	4	4	39.0596	1	0
Passeriformes	Corvidae	Aphelocoma ultramarina	3.74	128.4	130	0.27037	0.35769	25	2	0.196424	0.20726	18	4	4	19.8721	1	1
Passeriformes	Corvidae	Corvus corax	15.368	1200.55	1041	0.337459	0.383042	69	3	0.423568	0.450523	19	5	4	46.865	1	1
Passeriformes	Corvidae	Corvus corone	8.118	544.5	472.7	0.253646	0.313193	19.2	3	-0.0563704	-0.0836172	18	4.5	4	51.3	1	0
Passeriformes	Corvidae	Corvus frugilegus	7.978	453.5	453.5	0.290812	0.354134	22.9	2	0.0376516	0.0445662	17	4	4	46.475	1	0
Passeriformes	Corvidae	Corvus ossifragus	6.21	285	418	0.295603	0.367719	14.5	2	-0.116396	-0.134087	17	4	4	34.7332	0	0
Passeriformes	Corvidae	Cyanocitta cristata	3.03	89.1	80.8	0.268296	0.36218	26.2	1	0.251726	0.282003	17	4	4	40.6529	0	1
Passeriformes	Corvidae	Cyanocitta stelleri	3.67	128	99.1	0.262927	0.350904	16.1	1	0.00560779	0.0248083	16	4	4	37.2536	1	0
Passeriformes	Corvidae	Garrulus glandarius	3.969	167.55	159.7	0.231098	0.313902	17.9	1	0.025887	0.0478752	16	6	4	43.335	1	0
Passeriformes	Corvidae	Gymnorhinus cyanocephalus	3.64	103	105	0.312503	0.403948	14.6	1	-0.0160852	0.000226807	17	4	4	38.25	1	0
Passeriformes	Corvidae	Nucifraga caryocatactes	5.502	193	147	0.338356	0.418277	16.2	1	-0.0309736	-0.0117403	18	3.5	4	45.84	1	0
Passeriformes	Corvidae	Perisoreus canadensis	2.62	69	70.3	0.267674	0.366541	19.2	1	0.141174	0.165211	17	3	4	51.5	0	0
Passeriformes	Corvidae	Pica pica	5.58	228	178	0.303715	0.380584	21.7	2	0.0800342	0.0848868	21	6	4	44.625	1	0
Passeriformes	Corvidae	Pyrrhocorax graculus	3.2	230.35	211.5	0.0597228	0.136156	24.4	3	0.129984	0.11985	19	4	4	39.91	1	0
Passeriformes	Corvidae	Pyrrhocorax pyrrhocorax	5.9	254.75	277.8	0.300803	0.375455	20.3	2	0.0404619	0.0422239	18	4	4	31.39	1	1
Passeriformes	Emberizidae	Ammodramus savannarum	0.67	17	17.6	0.0180316	0.144115	9.1	1	-0.0491216	-0.0519175	11	4	4	27.5406	1	0
Passeriformes	Emberizidae	Amphispiza bilineata	0.7	13.8	13.5	0.0880539	0.217732	6	1	-0.210069	-0.241416	12	3	4	33.6294	1	0
Passeriformes	Emberizidae	Calamospiza melanocorys	1.22	37.8	32.6	0.0829002	0.193537	4.8	1	-0.403338	-0.457316	12	5	4	42.2438	1	0
Passeriformes	Emberizidae	Emberiza aureola	0.71	21.15	19.6	-0.0102004	0.111464	7	1	-0.183953	-0.203216	13	4.5	4	54.085	1	0
Passeriformes	Emberizidae	Emberiza cirlus	0.79	23.75	25.6	0.00781494	0.127514	6.1	1	-0.254808	-0.284925	12	3.5	4	40.185	1	0
Passeriformes	Emberizidae	Emberiza citrinella	0.767	29.7	26.8	-0.0596888	0.0556495	13.2	1	0.0590569	0.0724068	13	4	4	54.675	1	0
Passeriformes	Emberizidae	Emberiza hortulana	0.72	23.8	27	-0.0329939	0.0859075	6.8	1	-0.20783	-0.229269	12	3.5	4	51.25	1	0
Passeriformes	Emberizidae	Emberiza melanocephala	0.731	28.35	28.4	-0.0691905	0.0467866	11	1	-0.0156757	-0.00948802	14	4.5	4	37.06	1	0
Passeriformes	Emberizidae	Emberiza schoeniclus	0.75	18.8	18.4	0.042406	0.166413	12.2	1	0.0685725	0.0791558	13	4.5	4	50.325	1	0
Passeriformes	Emberizidae	Junco hyemalis	0.86	19	19	0.0992554	0.222379	11.3	1	0.0342791	0.0417593	11	4	4	50.4	2	0
Passeriformes	Emberizidae	Melospiza georgiana	0.84	17.6	16.1	0.107754	0.232405	7.8	1	-0.119385	-0.131223	13	4	4	51.8586	1	0
Passeriformes	Emberizidae	Melospiza melodia	0.96	20.5	22.7	0.128446	0.250353	11.3	1	0.0270128	0.0344662	12	4	4	40.8808	1	0
Passeriformes	Emberizidae	Miliaria calandra	1.182	46.65	48.8	0.017714	0.124706	10.6	1	-0.0793896	-0.0750193	13	5	4	44.365	1	0
Passeriformes	Emberizidae	Passerculus sandwichensis	0.7	20.1	20.2	-0.00390833	0.118815	18	1	0.231091	0.253969	12	4	4	45.05	1	1
Passeriformes	Emberizidae	Pipilo aberti	1.40896	39.2	46	0.136545	0.246827	8.6	1	-0.153558	-0.159777	14	3	4	34.3	1	0
Passeriformes	Emberizidae	Pipilo erythrophthalmus	1.41	39.2	39.4	0.136866	0.246827	12.3	1	0.00184854	0.0124881	12	4	4	34.05	1	0
Passeriformes	Emberizidae	Pipilo fuscus	1.40896	39.2	44.4	0.136545	0.246827	12.8	1	0.0191534	0.0312917	11	3	4	28.65	0	0
Passeriformes	Emberizidae	Spizella arborea	0.77	12.4	16.6	0.155606	0.287254	10.8	1	0.0554329	0.0611069	12	4	4	60.85	2	0
Passeriformes	Emberizidae	Zonotrichia albicollis	1.09	27.4	20.2	0.112654	0.228889	14.9	1	0.119377	0.136798	13	4	4	53.3115	1	0
Passeriformes	Emberizidae	Zonotrichia leucophrys	1	26.4	25.82	0.0843193	0.201599	13.3	1	0.073598	0.0872569	12	4	4	51.9947	2	0
Passeriformes	Emberizidae	Zonotrichia querula	0.96424	24.7	33.1	0.0847817	0.203198	11.7	1	0.0242972	0.0331241	13	4	4	63.0731	1	0
Passeriformes	Fringillidae	Carduelis cannabina	0.654	18.95	19.5	-0.0190209	0.104986	9.4	1	-0.0454195	-0.0465457	13	5	4	46.865	1	0
Passeriformes	Fringillidae	Carduelis chloris	0.877	27.65	26	0.0160057	0.132462	13.6	1	0.0788613	0.0932822	13	5	4	49.02	1	0
Passeriformes	Fringillidae	Carduelis flammea	0.6	12.13	14.2	0.0526504	0.184716	12.2	1	0.110474	0.121212	10	5	4	64.9487	1	0
Passeriformes	Fringillidae	Carduelis flavirostris	0.401	14.85	15.4	-0.171833	-0.0436875	6.1	1	-0.209903	-0.239855	12	5	4	49.625	1	0
Passeriformes	Fringillidae	Carduelis spinus	0.522	13.8	13.2	-0.0393737	0.0907319	13.5	1	0.142113	0.156524	12	4	4	49.785	1	0
Passeriformes	Fringillidae	Carpodacus mexicanus	0.81	20.4	21.4	0.0558557	0.177567	11.6	1	0.0388599	0.0474041	14	4	4	33.7208	1	0
Passeriformes	Fringillidae	Carpodacus purpureus	0.93	25.6	25.42	0.0603274	0.178095	14	1	0.098817	0.114249	13	4	4	47.3986	1	0
Passeriformes	Fringillidae	Coccothraustes coccothraustes	1.687	54.7	56.6	0.133282	0.236833	12.6	1	-0.019548	-0.00811165	12	4.5	4	46.475	1	0
Passeriformes	Fringillidae	Fringilla coelebs	0.808	22.2	20.7	0.0341038	0.15472	29	1	0.428714	0.46114	13	4.5	4	49.49	0	1
Passeriformes	Fringillidae	Fringilla montifringilla	0.699	22.65	23.2	-0.0337379	0.0862582	14.8	1	0.134659	0.151935	12	6	4	60.625	1	0
Passeriformes	Fringillidae	Himatione sanguinea	0.69	14.8	13.4	0.0646968	0.193526	11	1	0.0464823	0.052899	13	3	4	20.55	0	1
Passeriformes	Fringillidae	Loxia curvirostra	1.554	40.85	39.5	0.169015	0.277904	16.1	1	0.114827	0.134429	13	3	4	42.765	0	0
Passeriformes	Fringillidae	Loxia leucoptera	1.51	32.8	28.9	0.210214	0.323555	4	1	-0.468951	-0.546361	13	3	4	55.455	0	1
Passeriformes	Fringillidae	Pinicola enucleator	1.64	65.7	65.3	0.0762011	0.176285	9.8	1	-0.146215	-0.145674	13	4	4	52.355	0	0
Passeriformes	Fringillidae	Pyrrhula pyrrhula	0.874	31.05	24.4	-0.0138433	0.101119	17.5	1	0.17727	0.199264	13	4.5	4	51.82	1	0
Passeriformes	Fringillidae	Serinus canaria	0.57	15.25	13.3	-0.0256022	0.102637	24	1	0.382437	0.411752	13	3.5	4	33.35	1	1
Passeriformes	Hirundinidae	Delichon urbicum	0.435	19.55	14.5	-0.203732	-0.0809031	15	1	0.154563	0.172311	15	4	4	42.94	1	0
Passeriformes	Hirundinidae	Petrochelidon pyrrhonota	0.50616	19.5233	23.24	-0.1376	-0.0149031	11.8	1	0.0504844	0.0597379	14	4	4	41.6	2	0
Passeriformes	Hirundinidae	Progne subis	1.07	50.7	45	-0.045879	0.0588593	13.8	1	0.0272223	0.0419288	15	5	4	38.7261	1	0
Passeriformes	Hirundinidae	Riparia riparia	0.342	13.15	12.7	-0.211219	-0.0805242	10	1	0.0163934	0.0184869	15	4	4	47.3	2	0
Passeriformes	Hirundinidae	Stelgidopteryx ruficollis	0.55	15.2	16	-0.0403113	0.087244	5.9	1	-0.226609	-0.259465	14	6	4	10.15	1	0
Passeriformes	Hirundinidae	Tachycineta bicolor	0.57	20.1	19	-0.0931315	0.0298147	12.1	1	0.0586041	0.0688432	14	5	4	51.1	1	0
Passeriformes	Hirundinidae	Tachycineta thalassina	0.48	15.1	14.2	-0.0978186	0.0300645	9.1	1	-0.037788	-0.040542	14	4	4	45.65	1	0
Passeriformes	Icteridae	Dolichonyx oryzivorus	1.11	38.7	35	0.036109	0.145861	9	1	-0.132586	-0.136268	13	5	4	43.2035	1	0
Passeriformes	Icteridae	Euphagus carolinus	1.56	55.7	60.8	0.0948612	0.197978	8.8	1	-0.177168	-0.182214	14	4.5	4	56.2	1	0
Passeriformes	Icteridae	Euphagus cyanocephalus	1.49	68.5	64.55	0.0243374	0.123361	12.5	1	-0.0445219	-0.0334644	13	5	4	45.9	1	0
Passeriformes	Icteridae	Icteria virens	0.94	24.9	26	0.0717522	0.190377	8.9	1	-0.0952698	-0.0994066	11	5	4	37.5	0	0
Passeriformes	Icteridae	Icterus spurius	0.89	20.4	21	0.0967607	0.218567	17.7	1	0.222375	0.244815	13	5	4	34.75	1	1
Passeriformes	Icteridae	Quiscalus major	2.88	158.8	152.6	0.104926	0.18786	13.9	1	-0.0788221	-0.0642738	13	4	4	33.1098	1	0
Passeriformes	Icteridae	Quiscalus mexicanus	3.07	168.7	168.7	0.117882	0.200082	12.5	1	-0.13071	-0.11997	13	3	4	19.9656	1	0
Passeriformes	Icteridae	Quiscalus quiscula	2.68	110.2	111	0.163013	0.25335	23.1	1	0.176713	0.204595	14	5	4	42.9829	1	0
Passeriformes	Icteridae	Sturnella magna	2.3	89	94.71	0.148856	0.243787	12.6	1	-0.066097	-0.0548321	13	5	4	23.95	0	0
Passeriformes	Icteridae	Sturnella neglecta	2.01	103.5	85	0.0534134	0.144735	10	1	-0.180901	-0.179534	14	3	4	39	0	1
Passeriformes	Laniidae	Lanius collurio	1.04	30.7	28.4	0.0644508	0.179154	10.1	1	-0.0603624	-0.0580901	14	5	4	49.47	1	0
Passeriformes	Laniidae	Lanius ludovicianus	1.59	47.4	46	0.142593	0.248458	12.5	1	-0.00931063	0.00187653	11	5	4	35.8806	0	0
Passeriformes	Laniidae	Lanius senator	1.15	27.8	36	0.132381	0.249248	5.7	1	-0.29932	-0.33551	15	5.5	4	41.135	1	0
Passeriformes	Leiothrichidae	Leiothrix lutea	0.95	21.8	21.5	0.108862	0.230575	15	1	0.144146	0.161856	12	3	4	30.4632	2	1
Passeriformes	Locustellidae	Locustella fluviatilis	0.45	18.8	16.1	-0.179443	-0.0555866	6.9	1	-0.178938	-0.19921	14	5.5	4	27.9988	1	0
Passeriformes	Locustellidae	Locustella luscinioides	0.57	15	13.9	-0.02156	0.106885	9.8	1	-0.00496788	-0.00390665	11	4.5	4	42.165	1	0
Passeriformes	Locustellidae	Locustella naevia	0.6	11.8	13.3	0.0593956	0.191998	5.9	1	-0.202396	-0.235163	13	5.5	4	51.57	1	0
Passeriformes	Maluridae	Malurus cyaneus	0.49	8.3	10.4	0.0574828	0.196847	10.4	1	0.0774314	0.081539	14	3.5	4	33.449	2	0
Passeriformes	Mimidae	Dumetella carolinensis	1.18	37.8	34.5	0.0684224	0.179537	17.9	1	0.168274	0.190787	13	4	4	41.7005	2	0
Passeriformes	Mimidae	Mimus polyglottos	1.43	45.2	53	0.108154	0.215202	20	1	0.199354	0.224494	12	4	4	34.15	1	0
Passeriformes	Mimidae	Toxostoma curvirostre	2.21	78.4	80.65	0.162532	0.259164	10.8	1	-0.120917	-0.115893	13	3	4	27.45	0	0
Passeriformes	Motacillidae	Anthus pratensis	0.483	19.25	18.4	-0.154493	-0.0306551	8.8	1	-0.0755667	-0.080238	13	4	4	56	1	0
Passeriformes	Motacillidae	Anthus spinoletta	0.58	20.7	21.2	-0.0927715	0.0289255	8.8	1	-0.0825114	-0.0872083	14	4	4	54.165	1	0
Passeriformes	Motacillidae	Anthus trivialis	0.624	23.4	23.4	-0.0909969	0.0287623	8.8	1	-0.0942356	-0.0989757	13	4	4	51.25	1	0
Passeriformes	Motacillidae	Motacilla alba	0.532	20.75	24.1	-0.130878	-0.00868131	13.7	1	0.109496	0.124269	13	5	4	45.585	1	0
Passeriformes	Motacillidae	Motacilla cinerea	0.526	17.35	17.2	-0.0920411	0.0336533	8	1	-0.107022	-0.11726	12	5	4	49.095	1	0
Passeriformes	Motacillidae	Motacilla flava	0.426	17.45	17.7	-0.185023	-0.0601673	8.8	1	-0.0661788	-0.0708155	11	5	4	45.335	1	0
Passeriformes	Muscicapidae	Erithacus rubecula	0.62	17.55	17.3	-0.023438	0.101619	19.3	1	0.274349	0.298993	14	5	4	48.865	2	0
Passeriformes	Muscicapidae	Ficedula albicollis	0.47	10.3	12.7	-0.0134103	0.121802	9.8	1	0.0309792	0.0321729	13	5.5	4	48.555	1	0
Passeriformes	Muscicapidae	Ficedula hypoleuca	0.378	12	13.9	-0.145374	-0.0132501	15	1	0.201236	0.219156	14	6.5	4	50.77	2	0
Passeriformes	Muscicapidae	Luscinia luscinia	0.75	25	23.8	-0.0272945	0.0911635	8.9	1	-0.0956531	-0.0997913	13	4.5	4	52.5	1	0
Passeriformes	Muscicapidae	Luscinia megarhynchos	0.73	20.1	19.7	0.0143165	0.136815	10.9	1	0.0132452	0.0191554	13	4.5	4	40.895	1	0
Passeriformes	Muscicapidae	Luscinia svecica	0.6826	21.6	17.3	-0.032441	0.0890022	11.4	1	0.0258409	0.0336455	13	6	4	50.2	1	0
Passeriformes	Muscicapidae	Muscicapa striata	0.477	15.2	15.9	-0.102156	0.026244	11.8	1	0.0744214	0.0837632	13	5	4	50.25	0	1
Passeriformes	Muscicapidae	Phoenicurus ochruros	0.55	15.75	16.5	-0.0490037	0.0781412	10.2	1	0.00774052	0.0107156	15	5	4	43.865	1	0
Passeriformes	Muscicapidae	Phoenicurus phoenicurus	0.493	15.25	14.6	-0.0886302	0.0396371	10.2	1	0.0108256	0.013812	13	6	4	48.93	1	0
Passeriformes	Muscicapidae	Saxicola rubetra	0.67	16.6	16.6	0.0238545	0.150184	6.9	1	-0.167037	-0.187265	13	5.5	4	53.585	1	0
Passeriformes	Muscicapidae	Saxicola torquatus	0.63	15.3	10.3	0.017063	0.144423	8.8	1	-0.053605	-0.0581954	13	5	4	15.175	1	0
Passeriformes	Oriolidae	Oriolus oriolus	1.309	71.05	79	-0.0408474	0.0576518	14.8	1	0.0253346	0.0422087	16	3.5	4	42.93	1	0
Passeriformes	Panuridae	Panurus biarmicus	0.524	15.3	13.8	-0.0629463	0.0644234	7.1	1	-0.146829	-0.16496	12	6	4	46.63	1	0
Passeriformes	Paridae	Baeolophus bicolor	1.05	21.6	21	0.154582	0.276002	13.3	1	0.0927877	0.106517	13	6	4	35.804	1	0
Passeriformes	Paridae	Parus ater	0.569	9.45	9.2	0.0906668	0.227863	9.5	1	0.0257131	0.0253758	15	8.5	4	44.535	1	0
Passeriformes	Paridae	Parus atricapillus	0.79	12	10.4	0.174761	0.30775	12.4	1	0.118566	0.129933	12	7	4	50.0845	2	0
Passeriformes	Paridae	Parus caeruleus	0.65	10.79	10.3	0.11604	0.250665	14.6	1	0.199662	0.216768	14	10	4	48.9	1	0
Passeriformes	Paridae	Parus carolinensis	0.62	10.2	10.25	0.109269	0.24423	10.9	1	0.0781126	0.0842618	13	6	4	34.4762	1	0
Passeriformes	Paridae	Parus cristatus	0.7	10.2	11.1	0.161976	0.29723	11.6	1	0.105144	0.113932	14	6.5	4	51.95	1	0
Passeriformes	Paridae	Parus gambeli	0.78	11.3	11.5	0.183927	0.317528	10.1	1	0.0352138	0.0378382	14	7	4	45.6848	0	0
Passeriformes	Paridae	Parus hudsonicus	0.74	11	10	0.167644	0.30181	7	1	-0.121436	-0.140469	15	6	4	56.3516	0	0
Passeriformes	Paridae	Parus major	0.85	18.5	17.9	0.100698	0.224661	15.4	1	0.171272	0.189844	13	10.5	4	30.835	2	0
Passeriformes	Parulidae	Cardellina rubrifrons	0.45	9.8	9.8	-0.0201266	0.116153	3	1	-0.478367	-0.606504	13	4	4	29.1673	1	0
Passeriformes	Parulidae	Dendroica caerulescens	0.45	9.4	10.2	-0.00993567	0.127076	10	1	0.0484968	0.0507086	13	4	4	41.6491	0	0
Passeriformes	Parulidae	Dendroica castanea	0.41	12	11.5	-0.110082	0.0227499	4.9	1	-0.284659	-0.335907	12	5	4	53.603	0	0
Passeriformes	Parulidae	Dendroica coronata	0.52836	12.6	12	-0.0118674	0.120006	10	1	0.0204791	0.0225876	12	4	4	46.9054	1	0
Passeriformes	Parulidae	Dendroica magnolia	0.38	8.7	7.5	-0.0644399	0.0741027	8	1	-0.0410129	-0.0510083	12	4	4	51.1276	0	0
Passeriformes	Parulidae	Dendroica pensylvanica	0.39	9.4	9	-0.0720836	0.0650765	6.9	1	-0.112654	-0.132682	12	4	4	44.6803	0	0
Passeriformes	Parulidae	Dendroica petechia	0.54	9.8	9.8	0.0590546	0.195153	11	1	0.0859044	0.0924663	12	3	4	33.3488	1	0
Passeriformes	Parulidae	Helmitheros vermivorum	0.61	14.2	12.5	0.0212981	0.15045	8.1	1	-0.0824677	-0.0918705	13	5	4	36.7	0	0
Passeriformes	Parulidae	Limnothlypis swainsonii	0.69	14	13.5	0.0782862	0.208091	9.9	1	0.00603888	0.00762262	14	3	4	33.8721	2	0
Passeriformes	Parulidae	Mniotilta varia	0.46	12	10.9	-0.060108	0.0727499	12.2	1	0.111505	0.122246	11	5	4	47.65	0	0
Passeriformes	Parulidae	Myioborus pictus	0.4	9.8	9.75	-0.0712791	0.0651531	6.6	1	-0.135944	-0.159346	13	4	4	24.55	1	0
Passeriformes	Parulidae	Protonotaria citrea	0.61	15.5	14.3	-0.000123715	0.127389	8.1	1	-0.0908446	-0.100278	13	5	4	35.5626	0	0
Passeriformes	Parulidae	Seiurus aurocapilla	0.73	22.1	18.8	-0.0088807	0.111934	11	1	0.00814033	0.0144158	12	4	4	47.2831	1	0
Passeriformes	Parulidae	Setophaga ruticilla	0.37	7.8	8.5	-0.0493174	0.0912316	10.1	1	0.070661	0.073416	12	4	4	47.4777	1	0
Passeriformes	Parulidae	Vermivora peregrina	0.45	9.5	8.5	-0.0125235	0.124042	6.4	1	-0.146335	-0.172156	11	6	4	55.35	0	0
Passeriformes	Parulidae	Vermivora pinus	0.42	8.4	8.9	-0.0123927	0.126812	9	1	0.0134953	0.0103517	11	5	4	38.9	0	0
Passeriformes	Passeridae	Passer hispaniolensis	0.93	27.7	24.2	0.0410473	0.157462	11.2	1	-0.00563233	0.00133838	12	5	4	30.365	1	0
Passeriformes	Passeridae	Passer montanus	0.758	22.1	20.5	0.00746565	0.128934	13.1	1	0.0840189	0.0972011	13	5	4	30.61	1	0
Passeriformes	Phylloscopidae	Phylloscopus collybita	0.362	7.7	8.3	-0.0556551	0.0858728	8	1	-0.0293365	-0.0392889	14	5.5	4	48.895	1	0
Passeriformes	Phylloscopidae	Phylloscopus trochilus	0.31	8.85	8.7	-0.157042	-0.0191453	11.8	1	0.126144	0.135677	13	6	4	57.155	1	0
Passeriformes	Prunellidae	Prunella modularis	0.681	21.25	20.2	-0.0294651	0.0922502	20.8	1	0.288562	0.314845	13	5	4	53.755	2	0
Passeriformes	Pycnonotidae	Pycnonotus jocosus	0.96	27.4	27.7	0.0574985	0.173889	11.1	1	-0.00848605	-0.00189526	12	2.5	4	16.6995	1	0
Passeriformes	Regulidae	Regulus regulus	0.332	5.8	5.6	-0.0239301	0.122516	7	1	-0.0602311	-0.0790385	16	10	4	48	1	0
Passeriformes	Remizidae	Auriparus flaviceps	0.46	6.6	6.8	0.0860913	0.229925	5.6	1	-0.169497	-0.206834	14	4	4	29.1943	1	0
Passeriformes	Remizidae	Remiz pendulinus	0.45	9.15	9.3	-0.0033437	0.134359	7	1	-0.103827	-0.122795	13	7	4	45.445	1	0
Passeriformes	Sittidae	Sitta canadensis	0.59	10.5	11.2	0.0806409	0.215947	7.5	1	-0.0870246	-0.101242	12	5.5	4	47.45	0	0
Passeriformes	Sittidae	Sitta carolinensis	0.89	17.8	20.5	0.130101	0.254978	9.8	1	-0.0213344	-0.0203335	12	8	4	37.15	1	0
Passeriformes	Sittidae	Sitta europaea	0.979	23.9	20.4	0.0994309	0.219301	12.9	1	0.0698496	0.0824474	15	8.5	4	38.5	1	0
Passeriformes	Sittidae	Sitta pygmaea	0.57	10.4	10.7	0.0680039	0.203375	8.2	1	-0.047357	-0.0559047	15	7	4	34.7	0	0
Passeriformes	Sturnidae	Lamprotornis hildebrandti	1.98916	84.825	55.8	0.0975473	0.192924	16.9	1	0.0660137	0.0867185	14	3.5	4	1.89567	0	1
Passeriformes	Sturnidae	Sturnus vulgaris	1.708	80.5	74	0.0441634	0.139882	22.9	1	0.202967	0.230788	12	5	4	48.255	2	0
Passeriformes	Sylviidae	Sylvia atricapilla	0.634	18.05	16.7	-0.0206102	0.104337	13.8	1	0.125985	0.141055	11	5	4	42.55	1	0
Passeriformes	Sylviidae	Sylvia borin	0.578	19.05	24.6	-0.0739579	0.0497723	24	1	0.361161	0.390398	11	4.5	4	53.525	0	1
Passeriformes	Sylviidae	Sylvia communis	0.517	14.5	17.7	-0.0556538	0.0729879	8.9	1	-0.043562	-0.0475084	11	4.5	4	50.12	1	0
Passeriformes	Sylviidae	Sylvia curruca	0.508	12.4	11.4	-0.0250208	0.107254	9	1	-0.0237483	-0.0270292	12	5	4	49.045	1	0
Passeriformes	Sylviidae	Sylvia melanocephala	0.52	11.75	11.7	-0.00171392	0.131212	8.3	1	-0.0537638	-0.0616284	13	4	4	34.93	1	0
Passeriformes	Sylviidae	Sylvia nisoria	0.71	22.8	22.5	-0.0285709	0.0914377	11.9	1	0.0393127	0.0488493	12	4.5	4	49.5	1	0
Passeriformes	Thraupidae	Coereba flaveola	0.46	8.5	10.1	0.0242217	0.163778	8.6	1	-0.00738043	-0.0130606	13	3	4	2.93902	1	0
Passeriformes	Thraupidae	Thraupis episcopus	1.15	31.1	35	0.10495	0.219512	9.5	1	-0.0881981	-0.088955	13	2	4	1.8	1	0
Passeriformes	Troglodytidae	Campylorhynchus brunneicapillus	1.39	38.9	38.9	0.13254	0.242648	7.3	1	-0.223999	-0.240512	16	4	4	29.0102	0	0
Passeriformes	Troglodytidae	Thryomanes bewickii	0.54	9.8	9.8	0.0590546	0.195153	8	1	-0.0523983	-0.0624357	14	6	4	33.5	0	0
Passeriformes	Troglodytidae	Thryothorus ludovicianus	0.88	18.7	17.5	0.113132	0.236627	9.2	1	-0.0534895	-0.0557365	14	4	4	31.15	1	0
Passeriformes	Troglodytidae	Troglodytes aedon	0.53	12.15	9.7	-0.00162783	0.130109	9	1	-0.0218007	-0.0250743	13	7	4	2	1	0
Passeriformes	Turdidae	Catharus fuscescens	0.95	41.5	28.8	-0.0485729	0.0606556	10.1	1	-0.0891876	-0.0870214	11	4	4	45.3665	0	0
Passeriformes	Turdidae	Catharus guttatus	0.96703	38.125	27.8	-0.0201133	0.0901092	10.8	1	-0.0519737	-0.0466954	12	4	4	48.5646	1	0
Passeriformes	Turdidae	Catharus minimus	0.8	32.8	24.8	-0.0656732	0.0475547	7.3	1	-0.207688	-0.224142	13	4	4	59.0104	0	0
Passeriformes	Turdidae	Sialia mexicana	0.87	26.4	26.5	0.0238386	0.141599	8.7	1	-0.110734	-0.116157	14	5	4	35.7335	1	0
Passeriformes	Turdidae	Sialia sialis	1.02564	29.7	30.5	0.0665108	0.181649	10.5	1	-0.0403277	-0.0362294	14	4	4	33.25	1	0
Passeriformes	Turdidae	Turdus iliacus	1.326	62.85	61.2	-0.00525403	0.0964219	18.8	1	0.140958	0.16452	12	5	4	60.085	1	0
Passeriformes	Turdidae	Turdus merula	1.935	95.85	103.2	0.0556764	0.148761	21.8	1	0.164898	0.191656	13	4	4	38.885	1	0
Passeriformes	Turdidae	Turdus philomelos	1.586	72.1	67.8	0.0389286	0.137011	17.7	1	0.101643	0.123638	13	4	4	53.165	1	0
Passeriformes	Turdidae	Turdus pilaris	1.787	105.05	106	-0.00129324	0.0900935	18.1	1	0.075356	0.0977925	11	5.5	4	57.875	1	0
Passeriformes	Turdidae	Turdus torquatus	1.734	107.75	109	-0.0205746	0.0704181	9.1	1	-0.225708	-0.229154	13	4	4	53.63	1	0
Passeriformes	Turdidae	Turdus viscivorus	2.395	117.8	117.5	0.0978744	0.186751	21.2	1	0.133059	0.159153	13	4	4	49.84	1	0
Passeriformes	Tyrannidae	Contopus virens	0.47	14.2	13.9	-0.0919339	0.0374496	8.2	1	-0.0771389	-0.0857963	13	3	4	39.5103	0	0
Passeriformes	Tyrannidae	Elaenia martinica	0.67	18.6	20.9	-0.00396494	0.119841	13.6	1	0.116774	0.131335	14	2.5	4	16.6	1	0
Passeriformes	Tyrannidae	Empidonax minimus	0.38	10.5	10	-0.110428	0.0249475	8	1	-0.0589959	-0.0690576	14	4	4	52.45	1	0
Passeriformes	Tyrannidae	Empidonax oberholseri	0.421307	12.2667	10.95	-0.103642	0.0286814	9	1	-0.0227145	-0.0259915	15	4	4	45.65	1	0
Passeriformes	Tyrannidae	Empidonax virescens	0.45	12.9	12.6	-0.0873391	0.0433306	12.1	1	0.101014	0.11141	13	3	4	35.85	1	0
Passeriformes	Tyrannidae	Myiarchus cinerascens	0.8	28.8	28.5	-0.0338691	0.0821454	11.9	1	0.0169726	0.026427	15	4	4	33.5	1	0
Passeriformes	Tyrannidae	Myiarchus tyrannulus	1.02	35.3	35	0.0218739	0.134135	11	1	-0.0366427	-0.0305322	14	4.5	4	2.5	1	0
Passeriformes	Tyrannidae	Pyrocephalus rubinus	0.48	12.7	12.87	-0.0554893	0.0755786	5.5	1	-0.239914	-0.279201	14	3	4	1.23826	1	0
Passeriformes	Tyrannidae	Sayornis nigricans	0.51	18.6	18.25	-0.12247	0.00184083	8	1	-0.113675	-0.123938	16	4	4	6.90311	1	0
Passeriformes	Tyrannidae	Tyrannus tyrannus	0.98	39.5	39.9	-0.0229916	0.0863996	11.1	1	-0.0434627	-0.0370007	12	3	4	44.9191	0	0
Passeriformes	Vireonidae	Vireo olivaceus	0.63	20.3	17	-0.0520871	0.0703872	10.2	1	-0.016528	-0.0136423	12	3.5	4	15.3	0	0
Passeriformes	Vireonidae	Vireo philadelphicus	0.48	12.2	12	-0.0456668	0.086502	9.8	1	0.0147902	0.0159242	14	4	4	51.5	1	0
Passeriformes	Zosteropidae	Zosterops japonicus	0.56	10.2	11.25	0.0650657	0.20023	5.1	1	-0.251744	-0.29859	11	3.5	4	30.9602	1	0
Passeriformes	Zosteropidae	Zosterops lateralis	0.49	10.6	12.7	-0.00233303	0.13252	13	1	0.150951	0.164116	11	3	4	29.2334	2	0
Pelecaniformes	Ardeidae	Ardea cinerea	7.935	1433	1443	0.00710608	0.0493142	37.5	2	0.141825	0.16422	26	4	4	16.585	1	0
Pelecaniformes	Ardeidae	Botaurus stellaris	6.1	1405	1325	-0.102285	-0.060831	11.3	2	-0.430863	-0.46945	25	5.5	4	16.7	1	0
Pelecaniformes	Ardeidae	Bubulcus ibis	4.23	307.5	390	0.11027	0.180693	23	2	0.0766972	0.0839294	22	3	4	5.565	1	0
Pelecaniformes	Ardeidae	Casmerodius albus	5.5	873.5	873.5	-0.0310232	0.0197878	22.8	2	-0.0269343	-0.020433	23	3	4	10.2	1	0
Pelecaniformes	Ardeidae	Egretta garzetta	3.7	450	312	-0.0409858	0.0225617	22.3	1	0.0107643	0.0373863	22	4.5	4	3.485	1	0
Pelecaniformes	Ardeidae	Ixobrychus minutus	1.6	147.5	101	-0.132295	-0.0477209	6.9	2	-0.375929	-0.477582	18	5.5	4	13.955	1	0
Pelecaniformes	Ardeidae	Nycticorax nycticorax	5.9	636	800	0.0770633	0.134534	21.1	1	-0.0302431	-0.00484485	25	4	4	9.49	1	0
Pelecaniformes	Pelecanidae	Pelecanus onocrotalus	33	9520	9520	0.162993	0.168873	51	3	0.0942804	0.113483	35	2	4	6.045	2	1
Pelecaniformes	Threskiornithidae	Geronticus eremita	8.2	1200	1202	0.0647675	0.110042	32.9	4	0.101958	0.0919213	24	3	4	33.13	2	1
Pelecaniformes	Threskiornithidae	Platalea leucorodia	10.8	1746	1868	0.0926709	0.130125	30.1	3	0.0585494	0.0591956	24	3.5	4	30.755	1	1
Pelecaniformes	Threskiornithidae	Plegadis falcinellus	4.6	633.75	431.2	-0.0301643	0.0271405	26.8	3	0.0739481	0.0688762	21	3	4	4.275	2	1
Phaethontiformes	Phaethontidae	Phaethon rubricauda	4.68272	672	593.2	-0.0367553	0.0189691	32.7	1	0.154757	0.187734	45	1	4	5.4	0	0
Piciformes	Picidae	Dendrocopos major	2.581	89.65	75.1	0.197137	0.29136	12.7	1	-0.0633597	-0.0518027	11	5.5	4	43.335	1	0
Piciformes	Picidae	Dendrocopos medius	1.79	59	59	0.140514	0.242807	8	1	-0.224065	-0.234735	12	5.5	4	44.615	1	0
Piciformes	Picidae	Dendrocopos minor	1.2	21.5	19.8	0.213709	0.335216	9.8	1	-0.0393942	-0.0384597	11	5	4	52.815	1	0
Piciformes	Picidae	Dryocopus martius	7.12	273.15	321	0.365377	0.438249	14	1	-0.127575	-0.112977	12	5	4	49.165	1	0
Piciformes	Picidae	Jynx torquilla	0.854	37.35	35	-0.069073	0.0415709	10	1	-0.0834336	-0.0817078	13	8.5	4	50.695	1	0
Piciformes	Picidae	Picoides borealis	1.71976	47.9	56	0.174098	0.280031	16.1	1	0.0996018	0.119148	11	3	4	31.6	1	0
Piciformes	Picidae	Picoides tridactylus	3.06	74.55	65.7	0.316175	0.414515	11.2	1	-0.100307	-0.0936855	11	4	4	43.65	1	0
Piciformes	Picidae	Picus viridis	4.32	193.5	176	0.232687	0.31167	15.2	1	-0.0588924	-0.0415439	18	6	4	50.37	1	0
Podicipediformes	Podicipedidae	Podiceps cristatus	3.76	875	738.7	-0.196618	-0.145819	19.2	2	-0.101732	-0.103133	38	3.5	1	10.81	1	0
Podicipediformes	Podicipedidae	Podiceps grisegena	2.936	829.45	1100	-0.290976	-0.238861	11	1	-0.338528	-0.33353	22	4.5	1	52.37	0	0
Podicipediformes	Podicipedidae	Tachybaptus ruficollis	1.62	135	174	-0.105245	-0.0180536	17.5	1	0.0367283	0.0582048	20	5	1	13.03	1	0
Procellariiformes	Diomedeidae	Diomedea exulans	29.267	7650	8130	0.164337	0.173524	50	10	0.106593	0.0552915	80	1	2	42.9698	1	0
Procellariiformes	Diomedeidae	Thalassarche melanophrys	18.5237	3387.5	3232	0.164897	0.190351	43.7	8	0.126004	0.0840863	71	1	2	38.9	1	0
Procellariiformes	Procellariidae	Bulweria bulwerii	1.39	99	99	-0.0958973	-0.00373517	22.9	4	0.183185	0.146951	44	1	2	26.22	0	0
Procellariiformes	Procellariidae	Calonectris diomedea	5.1	571.8	535	0.0398035	0.0994489	24.8	3	0.0501018	0.0406288	53	1	2	29.065	1	0
Procellariiformes	Procellariidae	Fulmarus glacialis	6.8	795	908	0.0841511	0.137669	51	6	0.331706	0.323754	55	1	2	64.845	1	0
Procellariiformes	Procellariidae	Puffinus puffinus	3.55348	453	434	-0.0601585	0.00374118	50.9	5	0.384639	0.386338	51	1	2	8.99077	1	0
Psitacciformes	Psittacidae	Amazona aestiva	7.85	392.5	451	0.319114	0.385366	49	3	0.41212	0.431448	30	2.5	4	20.0496	2	1
Psitacciformes	Psittacidae	Amazona amazonica	8.42	303.92	370	0.412105	0.482727	30	3	0.193211	0.194198	26	3.5	4	5.90383	1	1
Psitacciformes	Psittacidae	Amazona finschi	7.92	298	302	0.390329	0.462189	25.8	3	0.12959	0.122657	28	3	4	22.3903	1	1
Psitacciformes	Psittacidae	Amazona ochrocephala	8.01	483	430	0.277139	0.339749	56	3	0.466857	0.489699	25	3	4	2.28849	1	1
Psitacciformes	Psittacidae	Ara ararauna	13.37	1357	1030	0.247017	0.289272	43	4	0.296291	0.300436	26	2.5	4	6.03834	2	1
Psitacciformes	Psittacidae	Poicephalus meyeri	4	92.95	117.5	0.378569	0.472257	34.2	3	0.363406	0.370697	28	3.5	4	4.63764	1	1
Sphenisciformes	Spheniscidae	Aptenodytes patagonicus	28.9044	13220	13037	0.0251493	0.0247001	26	5	-0.229715	-0.277053	54	1	3	49.583	2	1
Sphenisciformes	Spheniscidae	Spheniscus magellanicus	17.36	4500	4000	0.067272	0.0877077	30	3	-0.064513	-0.064475	40	1	3	44.95	1	0
Strigiformes	Strigidae	Asio otus	5.73	284.3	249.7	0.261267	0.333326	27.8	1	0.166516	0.197374	27	4.5	3	49.2285	0	0
Strigiformes	Strigidae	Strix aluco	9.36	460.88	520	0.356246	0.418886	22.4	1	0.0265204	0.0532843	29	3.5	3	47.4	1	0
Strigiformes	Tytonidae	Tyto alba	5.83	525	580	0.118784	0.179903	34	1	0.256261	0.290073	33	6	4	1.45	1	0
Suliformes	Phalacrocoracidae	Phalacrocorax carbo	9.863	3150	3629	-0.0910449	-0.0642299	27.2	4	-0.0386321	-0.0616655	30	4	4	18.28	0	0
Suliformes	Sulidae	Morus bassanus	19.2	2999.5	2950	0.21022	0.237514	37.4	2	0.0700271	0.092097	43	1	4	58.39	1	0
Suliformes	Sulidae	Sula nebouxii	9.36544	1237.5	1530	0.114957	0.159546	18	2	-0.162908	-0.16781	41	2	4	7.1	1	0
Suliformes	Sulidae	Sula sula	9.36544	1237.5	1017	0.114957	0.159546	23	2	-0.0564524	-0.0497107	44	1	4	1.5	1	0
